# Supplementary material for: Prevalence of loss-of-function alleles does not correlate with lifetime fecundity and other life-history traits in metazoans
Source: Biol Direct. 2018 Mar 2;13:4. doi: 10.1186/s13062-018-0206-9 (PMC5834895; doi:10.1186/s13062-018-0206-9)
Supplement: Supplementary file 1 — Table S1. Sequence Read Archive IDs of studied transcriptomes. (XLSX 53 kb) [file 13062_2018_206_MOESM1_ESM.xlsx]

## Sheet: Лист1
Table S1. Sequence Read Archive IDs of studied transcriptomes
SRA ID	Individual ID	Species
SRX565116	GA03F	Emys orbicularis
SRX565234	GA38B	Necora puber
SRX565235	GA38C	Necora puber
SRX565236	GA38D	Necora puber
SRX565237	GA38E	Necora puber
SRX565238	GA38F	Necora puber
SRX565239	GA38G	Necora puber
SRX565240	GA38H	Necora puber
SRX565241	Lyp5	Ophioderma longicauda
SRX565242	Lyp7	Ophioderma longicauda
SRX565243	M1	Ophioderma longicauda
SRX565244	PDM-16	Ophioderma longicauda
SRX565245	Sag12	Ophioderma longicauda
SRX565247	Lyg9	Ophioderma longicauda
SRX565246	Lyg4	Ophioderma longicauda
SRX565248	GA14K	Ostrea chilensis
SRX565249	GA14L	Ostrea chilensis
SRX565250	GA14A	Ostrea edulis
SRX565251	GA14B	Ostrea edulis
SRX565252	GA14C	Ostrea edulis
SRX565253	GA14D	Ostrea edulis
SRX565255	GA14F	Ostrea edulis
SRX565254	GA14E	Ostrea edulis
SRX565256	GA14G	Ostrea edulis
SRX565257	GA14H	Ostrea edulis
SRX565258	GA14I	Ostrea edulis
SRX565259	GA14J	Ostrea edulis
SRX565260	GA14M	Ostrea stentina
SRX565261	GA14N	Ostrea stentina
SRX565262	GA11B	Cyanistes caeruleus
SRX565263	GA11C	Cyanistes caeruleus
SRX565264	GA11A	Cyanistes caeruleus
SRX565265	GA11E	Cyanistes caeruleus
SRX565266	GA11G	Cyanistes caeruleus
SRX565267	GA11H	Cyanistes caeruleus
SRX565268	GA11I	Cyanistes caeruleus
SRX565269	GA11J	Cyanistes caeruleus
SRX565270	GA11K	Cyanistes caeruleus
SRX565271	GA11L	Cyanistes caeruleus
SRX565272	GA25A	Pectinaria koreni
SRX565273	GA25B	Pectinaria koreni
SRX565274	GA25C	Pectinaria koreni
SRX565275	GA25D	Pectinaria koreni
SRX565276	GA25E	Pectinaria koreni
SRX565277	GA25F	Pectinaria koreni
SRX565278	GA25G	Pectinaria koreni
SRX565279	GA25H	Pectinaria koreni
SRX565280	PPNIC2	Pheidole pallidula
SRX565281	PPCDR2	Pheidole pallidula
SRX565283	PPTOUR2	Pheidole pallidula
SRX565282	PPSEV4	Pheidole pallidula
SRX565285	GA06D	Physella acuta
SRX565284	GA06B	Physella acuta
SRX565286	GA06E	Physella acuta
SRX565287	GA06F	Physella acuta
SRX565288	GA06G	Physella acuta
SRX565289	GA06H	Physella acuta
SRX565290	GA06I	Physella acuta
SRX565291	GA06J	Physella acuta
SRX565292	GA06K	Physella acuta
SRX565293	GA06C	Physella gyrina
SRX565295	GA15K	Reticulitermes flavipes
SRX565294	GA06L	Physella gyrina
SRX565296	GA15L	Reticulitermes flavipes
SRX565297	GA15A	Reticulitermes grassei
SRX565299	GA15C	Reticulitermes grassei
SRX565298	GA15B	Reticulitermes grassei
SRX565301	GA15E	Reticulitermes grassei
SRX565302	GA15F	Reticulitermes grassei
SRX565300	GA15D	Reticulitermes grassei
SRX565304	GA15H	Reticulitermes grassei
SRX565305	GA15I	Reticulitermes grassei
SRX565303	GA15G	Reticulitermes grassei
SRX565307	GA15N	Reticulitermes lucifugus
SRX565308	GA18B	Sepia officinalis
SRX565306	GA15M	Reticulitermes lucifugus
SRX565309	GA18C	Sepia officinalis
SRX565311	GA18E	Sepia officinalis
SRX565310	GA18D	Sepia officinalis
SRX565314	GA18H	Sepia officinalis
SRX565313	GA18G	Sepia officinalis
SRX565312	GA18F	Sepia officinalis
SRX565315	GA18I	Sepia officinalis
SRX565317	GA42A	Thymelicus lineola
SRX565316	GA18J	Sepia officinalis
SRX565318	GA42B	Thymelicus lineola
SRX565319	GA42C	Thymelicus lineola
SRX565320	GA42D	Thymelicus lineola
SRX565321	GA42E	Thymelicus lineola
SRX565322	GA42F	Thymelicus sylvestris
SRX565324	GA43B	Thymelicus sylvestris
SRX565323	GA43A	Thymelicus sylvestris
SRX565325	GA43C	Thymelicus sylvestris
SRX565326	GA43D	Thymelicus sylvestris
SRX565327	GA43E	Thymelicus sylvestris
SRX565329	GA03M	Trachemys scripta
SRX565330	GA03N	Trachemys scripta
SRX565328	GA43F	Thymelicus sylvestris
SRX565331	GA30J	Schizocosmus abatoides
SRX565332	GA30L	Schizocosmus abatoides
SRX565135	GA31E	Eunicella cavolinii
SRX565134	GA31D	Eunicella cavolinii
SRX565136	GA31F	Eunicella cavolinii
SRX565138	GA31L	Eunicella cavolinii
SRX565137	GA31G	Eunicella cavolinii
SRX565139	GA31H	Eunicella verrucosa
SRX565141	GA16A	Halictus scabiosae
SRX565140	GA31I	Eunicella verrucosa
SRX565142	GA16B	Halictus scabiosae
SRX565143	GA16C	Halictus scabiosae
SRX565144	GA16D	Halictus scabiosae
SRX565145	GA16E	Halictus scabiosae
SRX565146	GA16F	Halictus scabiosae
SRX565147	GA16G	Halictus scabiosae
SRX565148	GA16H	Halictus scabiosae
SRX565149	GA16I	Halictus scabiosae
SRX565151	GA16M	Halictus scabiosae
SRX565150	GA16J	Halictus scabiosae
SRX565153	GA37B	Hippocampus guttulatus
SRX565154	GA37C	Hippocampus guttulatus
SRX565152	GA37A	Hippocampus guttulatus
SRX565155	GA37D	Hippocampus guttulatus
SRX565157	GA37F	Hippocampus guttulatus
SRX565156	GA37E	Hippocampus guttulatus
SRX565158	GA37I	Hippocampus hippocampus
SRX565160	GA37H	Hippocampus kuda
SRX565159	GA37J	Hippocampus hippocampus
SRX565161	GA37G	Hippocampus kuda
SRX565163	GA31K	Leptogorgia sarmentosa
SRX565162	GA31J	Leptogorgia sarmentosa
SRX565165	GA04E	Lepus granatensis
SRX565164	GA04D	Lepus granatensis
SRX565166	GA04F	Lepus granatensis
SRX565168	GA04I	Lepus granatensis
SRX565167	GA04H	Lepus granatensis
SRX565169	GA04J	Lepus granatensis
SRX565170	GA04K	Lepus granatensis
SRX565172	GA04M	Lepus granatensis
SRX565171	GA04L	Lepus granatensis
SRX565173	GA04N	Lepus granatensis
SRX565174	GA23E	Ramphogordius lacteus
SRX565175	GA23G	Ramphogordius lacteus
SRX565176	GA23B	Lineus longissimus
SRX565177	GA23C	Lineus longissimus
SRX565179	GA23M	Lineus longissimus
SRX565178	GA23D	Lineus longissimus
SRX565180	GA23N	Lineus longissimus
SRX565181	GA23O	Lineus longissimus
SRX565182	GA23F	Lineus ruber
SRX565183	GA23K	Lineus ruber
SRX565184	GA38I	Liocarcinus depurator
SRX565185	GA38J	Liocarcinus depurator
SRX565186	GA08F	Melitaea cinxia
SRX565187	GA08B	Melitaea cinxia
SRX565188	GA08C	Melitaea cinxia
SRX565189	GA08D	Melitaea cinxia
SRX565190	GA08E	Melitaea cinxia
SRX565191	GA08G	Melitaea cinxia
SRX565193	GA08I	Melitaea cinxia
SRX565192	GA08H	Melitaea cinxia
SRX565195	GA08R	Melitaea cinxia
SRX565196	GA08J	Melitaea didyma
SRX565194	GA08N	Melitaea cinxia
SRX565197	GA08K	Melitaea didyma
SRX565198	GA08L	Mellicta athalia
SRX565199	GA08M	Mellicta athalia
SRX565200	GA08P	Mellicta parthenoides
SRX565201	GA08Q	Mellicta parthenoides
SRX565202	GA40A	Messor barbarus
SRX565204	GA40C	Messor barbarus
SRX565203	GA40B	Messor barbarus
SRX565205	GA40D	Messor barbarus
SRX565206	GA40E	Messor barbarus
SRX565207	GA40F	Messor barbarus
SRX565209	GA40H	Messor barbarus
SRX565210	GA40I	Messor barbarus
SRX565208	GA40G	Messor barbarus
SRX565213	GA26B	Microtus arvalis
SRX565212	GA26A	Microtus arvalis
SRX565211	GA40J	Messor barbarus
SRX565214	GA26C	Microtus arvalis
SRX565215	GA26D	Microtus arvalis
SRX565216	GA26E	Microtus arvalis
SRX565217	GA26F	Microtus arvalis
SRX565219	GA36I	Mytilus californianus
SRX565218	GA26G	Microtus arvalis
SRX565220	GA36J	Mytilus californianus
SRX565221	GA36E	Mytilus edulis
SRX565222	GA36F	Mytilus edulis
SRX565223	GA36M	Mytilus edulis
SRX565225	GA36A	Mytilus galloprovincialis
SRX565224	GA36N	Mytilus edulis
SRX565226	GA36B	Mytilus galloprovincialis
SRX565228	GA36D	Mytilus galloprovincialis
SRX565227	GA36C	Mytilus galloprovincialis
SRX565229	GA36G	Mytilus galloprovincialis
SRX565230	GA36H	Mytilus galloprovincialis
SRX565231	GA36K	Mytilus trossulus
SRX565232	GA36L	Mytilus trossulus
SRX565233	GA38A	Necora puber
SRX565033	GA19K	Caenorhabditis sp. 10 JR-2014
SRX565034	GA19L	Caenorhabditis sp. 10 JR-2014
SRX565035	CAHMOR2	Camponotus aethiops
SRX565036	CAHLEO5	Camponotus aethiops
SRX565037	CLBOP6	Camponotus ligniperdus
SRX565038	CLLEO2	Camponotus ligniperdus
SRX565039	CLPLA2	Camponotus ligniperdus
SRX565040	CLNOV2	Camponotus ligniperdus
SRX565041	GA38K	Carcinus aestuarii
SRX565042	GA38L	Carcinus aestuarii
SRX565043	GA05A	Chelonoidis nigra
SRX565045	GA05G	Chelonoidis nigra
SRX565046	GA05H	Chelonoidis nigra
SRX565044	GA05E	Chelonoidis nigra
SRX565047	GA05F	Chelonoidis nigra
SRX565048	GA12A	Ciona intestinalis
SRX565049	GA12B	Ciona intestinalis
SRX565051	GA12E	Ciona intestinalis
SRX565050	GA12C	Ciona intestinalis
SRX565052	GA12F	Ciona intestinalis
SRX565053	GA12G	Ciona intestinalis
SRX565054	GA12J	Ciona intestinalis
SRX565055	GA12K	Ciona intestinalis
SRX565056	GA12L	Ciona intestinalis
SRX565057	GA02R	Ciona intestinalis
SRX565058	GA12M	Ciona intestinalis
SRX565059	GA12N	Ciona intestinalis
SRX565060	GA02G	Ciona intestinalis
SRX565061	GA02I	Ciona intestinalis
SRX565062	GA02J	Ciona intestinalis
SRX565064	GA02M	Ciona intestinalis
SRX565063	GA02L	Ciona intestinalis
SRX565065	GA02N	Ciona intestinalis
SRX565068	GA22A	Crepidula fornicata
SRX565066	GA02P	Ciona intestinalis
SRX565067	GA02Q	Ciona intestinalis
SRX565070	GA22C	Crepidula fornicata
SRX565071	GA22D	Crepidula fornicata
SRX565069	GA22B	Crepidula fornicata
SRX565074	GA22G	Crepidula fornicata
SRX565073	GA22F	Crepidula fornicata
SRX565072	GA22E	Crepidula fornicata
SRX565075	GA22H	Crepidula fornicata
SRX565076	GA22I	Crepidula plana
SRX565077	GA22J	Crepidula plana
SRX565078	GA34K	Culex hortensis
SRX565080	GA34A	Culex pipiens
SRX565079	GA34L	Culex hortensis
SRX565081	GA34B	Culex pipiens
SRX565083	GA34D	Culex pipiens
SRX565082	GA34C	Culex pipiens
SRX565084	GA34E	Culex pipiens
SRX565085	GA34F	Culex pipiens
SRX565086	GA34G	Culex pipiens
SRX565087	GA34H	Culex pipiens
SRX565089	GA34J	Culex pipiens
SRX565088	GA34I	Culex pipiens
SRX565092	GA28G	Cystodytes dellechiajei
SRX565091	GA34N	Culex torrentium
SRX565090	GA34M	Culex torrentium
SRX565093	GA28H	Cystodytes dellechiajei
SRX565094	GA28A	Cystodytes dellechiajei
SRX565095	GA28C	Cystodytes dellechiajei
SRX565096	GA28D	Cystodytes dellechiajei
SRX565097	GA28E	Cystodytes dellechiajei
SRX565098	GA28F	Cystodytes dellechiajei
SRX565099	GA29H	Echinocardium mediterraneum
SRX565100	GA29I	Echinocardium mediterraneum
SRX565101	GA29J	Echinocardium mediterraneum
SRX565102	GA29K	Echinocardium mediterraneum
SRX565103	GA29L	Echinocardium mediterraneum
SRX565104	GA29M	Echinocardium mediterraneum
SRX565105	GA29N	Echinocardium mediterraneum
SRX565106	GA29A	Echinocardium cordatum
SRX565107	GA29B	Echinocardium cordatum
SRX565108	GA29C	Echinocardium cordatum
SRX565109	GA29D	Echinocardium cordatum
SRX565110	GA29E	Echinocardium cordatum
SRX565113	GA03C	Emys orbicularis
SRX565111	GA29F	Echinocardium cordatum
SRX565112	GA29G	Echinocardium cordatum
SRX565114	GA03D	Emys orbicularis
SRX565115	GA03E	Emys orbicularis
SRX565119	GA03I	Emys orbicularis
SRX565118	GA03H	Emys orbicularis
SRX565117	GA03G	Emys orbicularis
SRX565120	GA03J	Emys orbicularis
SRX565121	GA03K	Emys orbicularis
SRX565122	GA03L	Emys orbicularis
SRX565123	GA13O	Eudyptes filholi
SRX565124	GA13R	Eudyptes filholi
SRX565125	GA13W	Eudyptes filholi
SRX565126	GA13V	Eudyptes filholi
SRX565128	GA13S	Eudyptes chrysocome moseleyi
SRX565127	GA13N	Eudyptes chrysocome moseleyi
SRX565129	GA13T	Eudyptes chrysocome moseleyi
SRX565130	GA13U	Eudyptes chrysocome moseleyi
SRX565131	GA31A	Eunicella cavolinii
SRX565132	GA31B	Eunicella cavolinii
SRX565133	GA31C	Eunicella cavolinii
SRX564959	GA30I	Abatus agassizii
SRX564961	GA30A	Abatus cordatus
SRX564960	GA30K	Abatus agassizii
SRX564962	GA30B	Abatus cordatus
SRX564963	GA30C	Abatus cordatus
SRX564964	GA30D	Abatus cordatus
SRX564965	GA30E	Abatus cordatus
SRX564966	GA30F	Abatus cordatus
SRX564967	GA30G	Abatus cordatus
SRX564968	GA30H	Abatus cordatus
SRX564969	GA24O	Allolobophora chlorotica L1
SRX564970	GA24P	Allolobophora chlorotica L1
SRX564971	GA24A	Allolobophora chlorotica L2
SRX564972	GA24B	Allolobophora chlorotica L2
SRX564973	GA24C	Allolobophora chlorotica L2
SRX564975	GA24E	Allolobophora chlorotica L2
SRX564974	GA24D	Allolobophora chlorotica L2
SRX564976	GA24F	Allolobophora chlorotica L2
SRX564977	GA24G	Allolobophora chlorotica L2
SRX564978	GA24H	Allolobophora chlorotica L2
SRX564979	GA24M	Allolobophora chlorotica L4
SRX564980	GA24N	Allolobophora chlorotica L4
SRX564981	GA24K	Aporrectodea icterica
SRX564982	GA24L	Aporrectodea icterica
SRX564983	GA13B	Aptenodytes patagonicus
SRX564984	GA13C	Aptenodytes patagonicus
SRX564985	GA13D	Aptenodytes patagonicus
SRX564986	GA13E	Aptenodytes patagonicus
SRX564987	GA13H	Aptenodytes patagonicus
SRX564988	GA13I	Aptenodytes patagonicus
SRX564989	GA13J	Aptenodytes patagonicus
SRX564990	GA13K	Aptenodytes patagonicus
SRX564991	GA13L	Aptenodytes patagonicus
SRX564992	GA13M	Aptenodytes patagonicus
SRX564993	GA21L	Armadillidium nasatum
SRX564995	GA21B	Armadillidium vulgare
SRX564994	GA21M	Armadillidium nasatum
SRX564997	GA21D	Armadillidium vulgare
SRX564998	GA21E	Armadillidium vulgare
SRX564996	GA21C	Armadillidium vulgare
SRX564999	GA21F	Armadillidium vulgare
SRX565001	GA21H	Armadillidium vulgare
SRX565000	GA21G	Armadillidium vulgare
SRX565002	GA21I	Armadillidium vulgare
SRX565003	GA21J	Armadillidium vulgare
SRX565004	GA21O	Armadillidium vulgare
SRX565007	GA17C	Artemia franciscana
SRX565006	GA17B	Artemia franciscana
SRX565005	GA17A	Artemia franciscana
SRX565009	GA17E	Artemia franciscana
SRX565010	GA17F	Artemia franciscana
SRX565008	GA17D	Artemia franciscana
SRX565011	GA17G	Artemia franciscana
SRX565012	GA17H	Artemia franciscana
SRX565013	GA17I	Artemia franciscana
SRX565014	GA17J	Artemia franciscana
SRX565015	GA17M	Artemia salina
SRX565016	GA17Q	Artemia salina
SRX565017	GA17N	Artemia sinica
SRX565019	GA17K	Artemia tibetiana
SRX565018	GA17O	Artemia sinica
SRX565020	GA17L	Artemia tibetiana
SRX565021	GA22K	Bostrycapulus aculeatus
SRX565022	GA22L	Bostrycapulus aculeatus
SRX565023	GA19A	Caenorhabditis brenneri
SRX565024	GA19B	Caenorhabditis brenneri
SRX565025	GA19C	Caenorhabditis brenneri
SRX565026	GA19D	Caenorhabditis brenneri
SRX565027	GA19E	Caenorhabditis brenneri
SRX565029	GA19G	Caenorhabditis brenneri
SRX565028	GA19F	Caenorhabditis brenneri
SRX565030	GA19H	Caenorhabditis brenneri
SRX565031	GA19I	Caenorhabditis brenneri
SRX565032	GA19J	Caenorhabditis brenneri
