# Supplementary material for: Prevalence of loss-of-function alleles does not correlate with lifetime fecundity and other life-history traits in metazoans
Source: Biol Direct. 2018 Mar 2;13:4. doi: 10.1186/s13062-018-0206-9 (PMC5834895; doi:10.1186/s13062-018-0206-9)
Supplement: Supplementary file 2 — Table S2. Transcriptomes assembly and annotation statistics. (XLSX 12 kb) [file 13062_2018_206_MOESM2_ESM.xlsx]

## Sheet: Лист1
Table S2. Transcriptomes assembly and annotation statistics
Species	# Contigs	# Contigs > 1000 bp	N50, bp	Mean coverage	Alignment rate, %	# ORF	# Core genes	# Individuals
Abatus agassizii	196472	17742	1010	112.854	84.28	5803	123	1
Allolobophora chlorotica L2	279729	42788	1639	119.171	71.65	14923	199	1
Allolobophora chlorotica L4	163933	20509	1107	51.7395	74.41	9107	144	1
Armadillidium nasatum	61510	12117	1489	104.972	86.1	7008	267	2
Armadillidium vulgare	192206	26073	1542	229.083	83.23	12801	258	6
Artemia franciscana	51744	14036	2062	354.223	84.12	6934	290	9
Artemia salina	37557	9818	1874	202.118	89.14	5096	289	2
Carcinus aestuarii	87908	16300	1627	280.635	89.57	6013	175	2
Culex hortensis	47150	12058	1891	265.528	83.97	5441	275	2
Culex pipiens	51709	13819	2015	230.955	78.82	6617	272	8
Culex torrentium	44289	12848	1958	209.338	87.28	5362	250	2
Echinocardium cordatum	309783	34243	1097	215.98	84.01	10676	132	4
Echinocardium mediterraneum	250432	46452	1459	183.896	77.06	12634	223	7
Eunicella cavolinii	55561	9829	1392	62.0954	76.35	5434	139	1
Eunicella verrucosa	40993	11298	1734	114.43	87.51	6635	256	2
Hippocampus guttulatus	107352	25072	1863	60.6285	87.03	10010	229	5
Hippocampus hippocampus	81060	24940	1940	81.5817	92.24	8036	212	2
Hippocampus kuda	140415	46783	2313	152.84	94.96	13416	201	2
Melitaea cinxia	102066	16899	1428	74.4032	80.98	9593	236	2
Melitaea didyma	45742	7929	1285	71.2742	86.38	6588	230	2
Mellicta athalia	37580	5861	1241	60.8909	83.87	5219	220	2
Mellicta parthenoides	44920	5980	1162	78.919	84.72	5478	208	2
Microtus arvalis	129053	30430	1681	248.645	87.84	8737	135	2
Mytilus californianus	109680	20965	1462	61.9477	84.42	9499	205	2
Mytilus edulis	113003	24868	1751	58.9165	84.12	11708	200	1
Mytilus galloprovincialis	220748	41764	1598	103.288	80.28	18016	203	5
Mytilus trossulus	140423	23050	1275	78.1748	81.06	10052	168	2
Necora puber	118588	28129	1982	771.307	84.17	8466	203	6
Physa acuta	119013	21318	1427	87.1475	81.82	9561	197	1
Reticulitermes flavipes	59511	16038	2573	83.19	87.64	16636	325	2
Reticulitermes grassei	85815	23768	2864	195.05	89.82	21781	317	9
Reticulitermes lucifugus	66005	19895	2587	122	88.64	20109	294	2
Sepia officinalis	84556	14783	1655	307.786	91.02	6626	275	9
Thymelicus lineola	111912	27480	1633	313.417	85.24	9765	255	5
Thymelicus sylvestris	118343	29473	1736	443.287	85.4	10172	243	7
