# Supplementary material for: Prevalence of loss-of-function alleles does not correlate with lifetime fecundity and other life-history traits in metazoans
Source: Biol Direct. 2018 Mar 2;13:4. doi: 10.1186/s13062-018-0206-9 (PMC5834895; doi:10.1186/s13062-018-0206-9)
Supplement: Supplementary file 3 — Table S3. Life-history traits, genome sizes and polymorphism of species, where available. (XLSX 11 kb) [file 13062_2018_206_MOESM3_ESM.xlsx]

## Sheet: Лист1
Table S3. Life-history traits, genome sizes and polymorphism of species, where available
Species	Size (cm)	Bodymass (g)	Longevity (years)	Propagule size (cm)	Fecundity (offspring released per day)	Lifetime fecundity (offsprings)	Genome size (pg)	πS
Abatus agassizii	2.45	9.28	NA	0.2	0.299	NA	NA	0.00727197
Allolobophora chlorotica L2	5.5	0.3	1.25	0.0238	0.74	337.625	1.02	0.0553005
Allolobophora chlorotica L4	5.5	0.3	1.25	0.0238	0.74	337.625	1.02	0.0378199
Armadillidium nasatum	1.8	0.04	3.42	0.12	0.959	1197.12	2.155	0.0185015
Armadillidium vulgare	1.8	0.04	3.42	0.12	0.959	1197.12	1.96	0.0187064
Artemia franciscana	1	0.004	4	0.051	40	58400	2.91	0.01072
Artemia salina	1	0.004	4	0.051	40	58400	2.91	0.0059074
Carcinus aestuarii	2.79	8.05	7	0.136	348	889140	1.155	0.00871331
Culex hortensis	0.5	0.0025	0.205	0.08	100	7482.5	0.732	0.0327737
Culex pipiens	0.5	0.0025	0.205	0.08	100	7482.5	0.732	0.0412972
Culex torrentium	0.5	0.0025	0.205	0.08	100	7482.5	0.732	0.0163186
Echinocardium cordatum	6.5	38	10	0.0075	2740	10001000	NA	0.0523593
Echinocardium mediterraneum	4.5	38	10	0.0075	2740	10001000	NA	0.0210419
Eunicella cavolinii	30	NA	100	0.25	33.1	1208150	NA	0.01249
Eunicella verrucosa	37.5	NA	100	0.25	33.1	1208150	NA	0.0146539
Hippocampus guttulatus	13.3	4.76	7	1.2	2.47	6310.85	0.45	0.00162526
Hippocampus hippocampus	10	1.85	7	1.2	2.47	6310.85	0.52	0.00402748
Hippocampus kuda	12	3.41	7	0.7	2.47	6310.85	1.03	0.00118422
Melitaea cinxia	3.96	0.165	1	0.0556	95.2	34748	NA	0.0342226
Melitaea didyma	4.4	0.165	1	0.0713	95.2	34748	NA	0.0307243
Mellicta athalia	3.9	0.165	1	0.0644	95.2	34748	NA	0.0268667
Mellicta parthenoides	3.9	0.165	1	0.0644	95.2	34748	NA	0.0164728
Microtus arvalis	11.1	27.5	4.8	7.8	0.0768	134.554	2.915	0.00849582
Mytilus californianus	7.5	37.5	25	0.01	110000	1003750000	1.755	0.0197862
Mytilus edulis	7.5	37.5	25	0.01	110000	1003750000	1.637	0.0339066
Mytilus galloprovincialis	7.5	37.5	25	0.01	110000	1003750000	1.665	0.0334238
Mytilus trossulus	7.5	37.5	25	0.01	110000	1003750000	1.51	0.0692141
Necora puber	6	90	10	0.18	1100	4015000	15.17	0.00591197
Physa acuta	0.85	0.0095	1.5	0.05	14.2	7774.5	NA	0.0317507
Reticulitermes flavipes	4.75	0.0155	30	4.75	2.74	30003	1	0.00255644
Reticulitermes grassei	4.75	0.0155	30	4.75	2.74	30003	1.04	0.00112279
Reticulitermes lucifugus	4.75	0.0155	30	4.75	2.74	30003	1.04	0.00121422
Sepia officinalis	22	1000	2	2	2.2	1606	NA	0.00212886
Thymelicus lineola	1.3	NA	1	0.0771	13.2	4818	NA	0.0316444
Thymelicus sylvestris	1.36	NA	1	0.0899	13.2	4818	NA	0.0227798
