# Supplementary material for: Prevalence of loss-of-function alleles does not correlate with lifetime fecundity and other life-history traits in metazoans
Source: Biol Direct. 2018 Mar 2;13:4. doi: 10.1186/s13062-018-0206-9 (PMC5834895; doi:10.1186/s13062-018-0206-9)
Supplement: Supplementary file 4 — Table S4. Proportions of LoF alleles among all, core and hard-core genes for each individual. (XLSX 20 kb) [file 13062_2018_206_MOESM4_ESM.xlsx]

## Sheet: Лист1
Table S4. Proportions of LoF alleles among all, core and hard-core genes for each individual
		Proportions among all genes				Proportions among core genes			Proportions among hard-core genes
Species	Individual ID	All LoF alleles	Nonsense alleles	Frameshift alleles	Stoploss alleles	All LoF alleles	Nonsense alleles	Frameshift alleles	All LoF alleles	Nonsense alleles	Frameshift alleles
Abatus agassizii	GA30K	0.0103448	0.00344828	0.00689655	0	0	0	0	0	0	0
Allolobophora chlorotica L2	GA24B	0.0311265	0.0034585	0.0266798	0.000988142	0	0	0	0	0	0
Allolobophora chlorotica L4	GA24N	0.0505747	0.00804598	0.0390805	0.00344828	0	0	0	0	0	0
Artemia franciscana	GA17A	0.0185897	0.00128205	0.0153846	0.00192308	0.0151515	0.00505051	0.010101	0.00520833	0.00520833	0
Artemia franciscana	GA17B	0.0223642	0.00239617	0.0175719	0.00239617	0.0126582	0	0.0126582	0	0	0
Artemia franciscana	GA17C	0.0204082	0.00226757	0.0170068	0.00113379	0.0151515	0	0.0151515	0	0	0
Artemia franciscana	GA17D	0.0132299	0.00136861	0.0104927	0.00136861	0	0	0	0	0	0
Artemia franciscana	GA17E	0.0112809	0.000363901	0.010917	0	0.00724638	0	0.00724638	0	0	0
Artemia franciscana	GA17G	0.0218531	0.00174825	0.0201049	0	0.0150376	0	0.0150376	0	0	0
Artemia franciscana	GA17H	0.0228285	0.00501114	0.0167038	0.00111359	0.010101	0	0.010101	0	0	0
Artemia franciscana	GA17I	0.0179786	0.00242954	0.0155491	0	0.0183486	0	0.0183486	0.00934579	0	0.00934579
Artemia franciscana	GA17J	0.0205882	0.00343137	0.0166667	0.000490196	0.00826446	0	0.00826446	0	0	0
Armadillidium nasatum	GA21L	0.03	0.0106667	0.0173333	0.002	0.0172414	0.0114943	0.00574713	0.00581395	0	0.00581395
Armadillidium nasatum	GA21M	0.0192308	0.00356125	0.014245	0.0014245	0	0	0	0	0	0
Artemia salina	GA17M	0.0117233	0.00234467	0.0087925	0.000586166	0	0	0	0	0	0
Artemia salina	GA17Q	0.0106903	0.00488699	0.00549786	0.000305437	0	0	0	0	0	0
Armadillidium vulgare	GA21B	0.0366643	0.00395399	0.030913	0.00179727	0.0229885	0	0.0229885	0	0	0
Armadillidium vulgare	GA21C	0.0445545	0.0123762	0.0316832	0.00049505	0	0	0	0	0	0
Armadillidium vulgare	GA21D	0.0271739	0.0015528	0.0225155	0.00310559	0	0	0	0	0	0
Armadillidium vulgare	GA21G	0.0353218	0.00706436	0.0282575	0	0.0204082	0	0.0204082	0	0	0
Armadillidium vulgare	GA21H	0.0274102	0.00850662	0.0189036	0	0.0119048	0	0.0119048	0.0119048	0	0.0119048
Armadillidium vulgare	GA21J	0.043416	0.00763359	0.0353053	0.000477099	0.0126582	0	0.0126582	0	0	0
Carcinus aestuarii	GA38K	0.0272727	0.0027972	0.0244755	0	0	0	0	0	0	0
Carcinus aestuarii	GA38L	0.0214286	0.00204082	0.0173469	0.00204082	0	0	0	0	0	0
Culex hortensis	GA34K	0.00846154	0.000769231	0.00769231	0	0	0	0	0	0	0
Culex hortensis	GA34L	0.0162738	0.00729517	0.00897868	0	0.0142857	0.0142857	0	0	0	0
Culex pipiens	GA34A	0.00738916	0	0.00738916	0	0	0	0	0	0	0
Culex pipiens	GA34C	0.00444444	0	0.00444444	0	0	0	0	0	0	0
Culex pipiens	GA34D	0.00929368	0.00185874	0.00743494	0	0	0	0	0	0	0
Culex pipiens	GA34E	0.0138889	0	0.00925926	0.00462963	0	0	0	0	0	0
Culex pipiens	GA34F	0.0125	0	0.0125	0	0	0	0	0	0	0
Culex pipiens	GA34G	0.0131965	0	0.0117302	0.00146628	0	0	0	0	0	0
Culex pipiens	GA34H	0.00596659	0.00119332	0.00477327	0	0	0	0	0	0	0
Culex pipiens	GA34I	0.0091623	0.0026178	0.0065445	0	0	0	0	0	0	0
Culex torrentium	GA34M	0.0104467	0.00360231	0.00612392	0.000720461	0.0183486	0.00917431	0.00917431	0	0	0
Culex torrentium	GA34N	0.00891182	0.000938086	0.00703565	0.000938086	0.0206186	0	0.0206186	0	0	0
Eunicella cavolinii	GA31L	0.0127421	0.00560652	0.00713558	0	0.0104167	0	0.0104167	0.0108696	0	0.0108696
Echinocardium cordatum	GA29B	0.0534483	0.00517241	0.0482759	0	0.0454545	0	0.0454545	0	0	0
Echinocardium cordatum	GA29C	0.0221354	0.00520833	0.0143229	0.00260417	0	0	0	0	0	0
Echinocardium cordatum	GA29F	0.065534	0.0242718	0.0364078	0.00485437	0	0	0	0	0	0
Echinocardium cordatum	GA29G	0.0405983	0.00641026	0.0299145	0.0042735	0	0	0	0	0	0
Echinocardium mediterraneum	GA29H	0.0161663	0.00461894	0.0115473	0	0	0	0	0	0	0
Echinocardium mediterraneum	GA29I	0.0377907	0.00872093	0.0285853	0.000484496	0.0238095	0	0.0238095	0	0	0
Echinocardium mediterraneum	GA29J	0.0330579	0.0103306	0.0206612	0.00206612	0	0	0	0	0	0
Echinocardium mediterraneum	GA29K	0.0193798	0.00516796	0.0142119	0	0.01	0	0.01	0.01	0	0.01
Echinocardium mediterraneum	GA29L	0.0348837	0.00968992	0.0251938	0	0.0267857	0	0.0267857	0.00925926	0	0.00925926
Echinocardium mediterraneum	GA29M	0.0208644	0.00596125	0.0134128	0.00149031	0	0	0	0	0	0
Echinocardium mediterraneum	GA29N	0	0	0	0	0	0	0	0	0	0
Eunicella verrucosa	GA31H	0.00593668	0.00131926	0.00395778	0.000659631	0.0113636	0	0.0113636	0	0	0
Eunicella verrucosa	GA31I	0.00922592	0.00292529	0.00405041	0.00225023	0.00735294	0	0.00735294	0	0	0
Hippocampus guttulatus	GA37B	0.0311587	0.00243427	0.0279942	0.000730282	0	0	0	0	0	0
Hippocampus guttulatus	GA37C	0.0308057	0.0014218	0.0270142	0.00236967	0.015873	0	0.015873	0	0	0
Hippocampus guttulatus	GA37D	0.018617	0.000886525	0.0164007	0.00132979	0	0	0	0	0	0
Hippocampus guttulatus	GA37E	0.0316291	0.00194974	0.0288128	0.000866551	0.00561798	0	0.00561798	0.00568182	0	0.00568182
Hippocampus guttulatus	GA37F	0.0298013	0.00280183	0.0262354	0.000764137	0.0257732	0.0103093	0.0154639	0.00526316	0	0.00526316
Hippocampus hippocampus	GA37I	0.0262258	0.0022805	0.0239453	0	0	0	0	0	0	0
Hippocampus hippocampus	GA37J	0.0123309	0.00238663	0.00994431	0	0	0	0	0	0	0
Hippocampus kuda	GA37G	0.0163619	0	0.0149182	0.0014437	0	0	0	0	0	0
Hippocampus kuda	GA37H	0.0257384	0.00168776	0.0227848	0.00126582	0	0	0	0	0	0
Microtus arvalis	GA26F	0.0491679	0.00529501	0.0431165	0.00075643	0.030303	0	0.030303	0	0	0
Microtus arvalis	GA26G	0.0574887	0.0143722	0.0423601	0.00075643	0.0540541	0	0.0540541	0	0	0
Mellicta athalia	GA08L	0.0259366	0.0100865	0.0129683	0.00288184	0.0172414	0	0.0172414	0	0	0
Mellicta athalia	GA08M	0.0156951	0.00224215	0.0134529	0	0	0	0	0	0	0
Mytilus californianus	GA36I	0.0252202	0.00840673	0.0156125	0.00120096	0.02	0	0.02	0.00675676	0	0.00675676
Mytilus californianus	GA36J	0.0217678	0.00296834	0.0168206	0.00197889	0.0113636	0	0.0113636	0	0	0
Melitaea cinxia	GA08E	0.0675676	0.0045045	0.0495495	0.0135135	0	0	0	0	0	0
Melitaea cinxia	GA08F	0.0207254	0.00647668	0.0142487	0	0.0078125	0	0.0078125	0.0078125	0	0.0078125
Melitaea didyma	GA08J	0.0150555	0.00633914	0.00554675	0.00316957	0	0	0	0	0	0
Melitaea didyma	GA08K	0.0187377	0.00591716	0.0108481	0.00197239	0.0163934	0.0163934	0	0	0	0
Mytilus edulis	GA36N	0.0277512	0.0076555	0.0181818	0.00191388	0.0376344	0	0.0376344	0.00555556	0	0.00555556
Mytilus galloprovincialis	GA36A	0.0303172	0.00139925	0.0275187	0.00139925	0.00877193	0	0.00877193	0.00877193	0	0.00877193
Mytilus galloprovincialis	GA36B	0.0329068	0.00685558	0.023766	0.00228519	0.00925926	0	0.00925926	0.00925926	0	0.00925926
Mytilus galloprovincialis	GA36D	0.0348837	0.00856793	0.0226438	0.00367197	0.0111111	0.0111111	0	0	0	0
Mytilus galloprovincialis	GA36G	0.0262148	0.00575448	0.0191816	0.00127877	0.0208333	0.0104167	0.0104167	0.0106383	0	0.0106383
Mytilus galloprovincialis	GA36H	0.0360169	0.00706215	0.0275424	0.00141243	0.00961538	0.00961538	0	0	0	0
Mellicta parthenoides	GA08P	0.010989	0.00549451	0.00549451	0	0	0	0	0	0	0
Mellicta parthenoides	GA08Q	0.00901526	0.00138696	0.00762829	0	0	0	0	0	0	0
Mytilus trossulus	GA36L	0.0236486	0.00591216	0.0177365	0	0.0454545	0	0.0454545	0	0	0
Necora puber	GA38A	0.0327485	0.00233918	0.0280702	0.00233918	0.0258621	0	0.0258621	0.00877193	0	0.00877193
Necora puber	GA38B	0.0294985	0.00663717	0.0213864	0.00147493	0	0	0	0	0	0
Necora puber	GA38D	0.0269058	0.00672646	0.0201794	0	0.0576923	0	0.0576923	0	0	0
Necora puber	GA38E	0.0139092	0.00219619	0.011713	0	0	0	0	0	0	0
Necora puber	GA38F	0.0271318	0.00310078	0.024031	0	0.0119048	0	0.0119048	0.0125	0	0.0125
Necora puber	GA38G	0.0221519	0.00105485	0.0200422	0.00105485	0.0131579	0	0.0131579	0	0	0
Physa acuta	GA06K	0.0179949	0.00514139	0.0128535	0	0.0535714	0	0.0535714	0.0185185	0	0.0185185
Reticulitermes flavipes	GA15K	0.00384734	0.00153894	0.0023084	0	0	0	0	0	0	0
Reticulitermes flavipes	GA15L	0.00304288	0.0011065	0.00138313	0.00055325	0.00226244	0	0.00226244	0.00226244	0	0.00226244
Reticulitermes grassei	GA15A	0.00533537	0.00114329	0.00342988	0.000762195	0	0	0	0	0	0
Reticulitermes grassei	GA15B	0.00544041	0.00129534	0.00310881	0.00103627	0	0	0	0	0	0
Reticulitermes grassei	GA15C	0.00312678	0	0.00312678	0	0	0	0	0	0	0
Reticulitermes grassei	GA15D	0.0071236	0.00308048	0.00404313	0	0.00613497	0.00613497	0	0	0	0
Reticulitermes grassei	GA15I	0.00657143	0.000857143	0.00485714	0.000857143	0	0	0	0	0	0
Reticulitermes lucifugus	GA15M	0.0023862	0.000734214	0.00128488	0.000367107	0.0026738	0	0.0026738	0.0026738	0	0.0026738
Reticulitermes lucifugus	GA15N	0.00448833	0.00143627	0.002693	0.000359066	0.00314465	0	0.00314465	0.00314465	0	0.00314465
Sepia officinalis	GA18B	0.0117391	0.00173913	0.00826087	0.00173913	0.0107914	0	0.0107914	0.00362319	0	0.00362319
Sepia officinalis	GA18C	0.011302	0.000904159	0.00949367	0.000904159	0.00819672	0	0.00819672	0	0	0
Sepia officinalis	GA18D	0.0130933	0.000818331	0.012275	0	0.00724638	0	0.00724638	0	0	0
Sepia officinalis	GA18E	0.0128106	0.0015528	0.0104814	0.000776398	0.00854701	0	0.00854701	0.00854701	0	0.00854701
Sepia officinalis	GA18F	0.00833333	0	0.00833333	0	0.00943396	0	0.00943396	0	0	0
Sepia officinalis	GA18G	0.00870827	0	0.00870827	0	0.0144231	0	0.0144231	0.00485437	0	0.00485437
Sepia officinalis	GA18H	0.0169367	0	0.0139912	0.00294551	0.00943396	0	0.00943396	0	0	0
Sepia officinalis	GA18I	0.0102329	0.00211715	0.00741002	0.000705716	0.0107143	0	0.0107143	0.00359712	0	0.00359712
Sepia officinalis	GA18J	0.0149254	0	0.0134328	0.00149254	0.010989	0	0.010989	0.00555556	0	0.00555556
Thymelicus lineola	GA42A	0.030321	0.00416171	0.0255648	0.00059453	0	0	0	0	0	0
Thymelicus lineola	GA42B	0.0356745	0.00445931	0.0261984	0.00501672	0.00704225	0	0.00704225	0	0	0
Thymelicus lineola	GA42C	0.0279762	0.00714286	0.0190476	0.00178571	0	0	0	0	0	0
Thymelicus lineola	GA42D	0.0259179	0.00323974	0.0215983	0.00107991	0.0181818	0	0.0181818	0	0	0
Thymelicus lineola	GA42E	0.0343075	0.00762389	0.0222363	0.00444727	0.015625	0	0.015625	0.015625	0	0.015625
Thymelicus sylvestris	GA42F	0.0229258	0.00436681	0.018559	0	0.00746269	0	0.00746269	0.00746269	0	0.00746269
Thymelicus sylvestris	GA43A	0.0280047	0.00291715	0.0245041	0.000583431	0	0	0	0	0	0
Thymelicus sylvestris	GA43B	0.0264009	0.00431034	0.0215517	0.000538793	0	0	0	0	0	0
Thymelicus sylvestris	GA43C	0.0323409	0.00616016	0.025154	0.00102669	0.00943396	0	0.00943396	0.00943396	0	0.00943396
Thymelicus sylvestris	GA43D	0.0245559	0.0031348	0.0214211	0	0	0	0	0	0	0
Thymelicus sylvestris	GA43E	0.024061	0.00117371	0.0211268	0.00176056	0	0	0	0	0	0
Thymelicus sylvestris	GA43F	0.035801	0.00485437	0.0309466	0	0	0	0	0	0	0
