# Supplementary material for: Prevalence of loss-of-function alleles does not correlate with lifetime fecundity and other life-history traits in metazoans
Source: Biol Direct. 2018 Mar 2;13:4. doi: 10.1186/s13062-018-0206-9 (PMC5834895; doi:10.1186/s13062-018-0206-9)
Supplement: Supplementary file 5 — Table S5. Mean proportions of LoF alleles among all, core and hard-core genes for each species. (XLSX 12 kb) [file 13062_2018_206_MOESM5_ESM.xlsx]

## Sheet: Лист1
Table S5. Mean proportions of LoF alleles among all. core and hard-core genes for each species
	Proportions among all genes				Proportions among core genes			Proportions among hard-core genes
Species	All LoF alleles	Nonsense alleles	Frameshift alleles	Stoploss alleles	All LoF alleles	Nonsense alleles	Frameshift alleles	All LoF alleles	Nonsense alleles	Frameshift alleles
Abatus agassizii	0.0103448	0.00344828	0.00689655	0	0	0	0	0	0	0
Allolobophora chlorotica L2	0.0311265	0.0034585	0.0266798	0.000988142	0	0	0	0	0	0
Allolobophora chlorotica L4	0.0505747	0.00804598	0.0390805	0.00344828	0	0	0	0	0	0
Artemia franciscana	0.0187913	0.0022554	0.0155997	0.000936158	0.0113288	0.000561167	0.0107676	0.00161713	0.000578704	0.00103842
Armadillidium nasatum	0.0246154	0.00711396	0.0157892	0.00171225	0.00862069	0.00574713	0.00287356	0.00290698	0	0.00290698
Artemia salina	0.0112068	0.00361583	0.00714518	0.000445802	0	0	0	0	0	0
Armadillidium vulgare	0.0357568	0.00684793	0.0279297	0.000979168	0.0113266	0	0.0113266	0.00198413	0	0.00198413
Carcinus aestuarii	0.0243506	0.00241901	0.0209112	0.00102041	0	0	0	0	0	0
Culex hortensis	0.0123677	0.0040322	0.00833549	0	0.00714286	0.00714286	0	0	0	0
Culex pipiens	0.00948019	0.000708732	0.00800947	0.000761988	0	0	0	0	0	0
Culex torrentium	0.00967925	0.0022702	0.00657978	0.000829274	0.0194836	0.00458716	0.0148964	0	0	0
Eunicella cavolinii	0.0127421	0.00560652	0.00713558	0	0.0104167	0	0.0104167	0.0108696	0	0.0108696
Echinocardium cordatum	0.045429	0.0102657	0.0322303	0.00293301	0.0113636	0	0.0113636	0	0	0
Echinocardium mediterraneum	0.0231633	0.00635565	0.0162303	0.000577275	0.00865646	0	0.00865646	0.00275132	0	0.00275132
Eunicella verrucosa	0.0075813	0.00212228	0.00400409	0.00145493	0.00935829	0	0.00935829	0	0	0
Hippocampus guttulatus	0.0284024	0.00189883	0.0252915	0.00121209	0.00945284	0.00206186	0.00739098	0.002189	0	0.002189
Hippocampus hippocampus	0.0192784	0.00233357	0.0169448	0	0	0	0	0	0	0
Hippocampus kuda	0.0210501	0.000843882	0.0188515	0.00135476	0	0	0	0	0	0
Microtus arvalis	0.0533283	0.00983359	0.0427383	0.00075643	0.0421785	0	0.0421785	0	0	0
Mellicta athalia	0.0208158	0.0061643	0.0132106	0.00144092	0.00862069	0	0.00862069	0	0	0
Mytilus californianus	0.023494	0.00568753	0.0162165	0.00158993	0.0156818	0	0.0156818	0.00337838	0	0.00337838
Melitaea cinxia	0.0441465	0.00549059	0.0318991	0.00675676	0.00390625	0	0.00390625	0.00390625	0	0.00390625
Melitaea didyma	0.0168966	0.00612815	0.00819744	0.00257098	0.00819672	0.00819672	0	0	0	0
Mytilus edulis	0.0277512	0.0076555	0.0181818	0.00191388	0.0376344	0	0.0376344	0.00555556	0	0.00555556
Mytilus galloprovincialis	0.0320679	0.00592788	0.0241305	0.00200952	0.0119182	0.00622863	0.00568957	0.0057339	0	0.0057339
Mellicta parthenoides	0.0100021	0.00344073	0.0065614	0	0	0	0	0	0	0
Mytilus trossulus	0.0236486	0.00591216	0.0177365	0	0.0454545	0	0.0454545	0	0	0
Necora puber	0.025391	0.00367577	0.0209037	0.000811493	0.0181028	0	0.0181028	0.00354532	0	0.00354532
Physa acuta	0.0179949	0.00514139	0.0128535	0	0.0535714	0	0.0535714	0.0185185	0	0.0185185
Reticulitermes flavipes	0.00344511	0.00132272	0.00184576	0.000276625	0.00113122	0	0.00113122	0.00113122	0	0.00113122
Reticulitermes grassei	0.00551952	0.00127525	0.00371315	0.000531121	0.00122699	0.00122699	0	0	0	0
Reticulitermes lucifugus	0.00343726	0.00108524	0.00198894	0.000363087	0.00290923	0	0.00290923	0.00290923	0	0.00290923
Sepia officinalis	0.0120091	0.000792396	0.0102652	0.000951494	0.00997509	0	0.00997509	0.00290858	0	0.00290858
Thymelicus lineola	0.0308394	0.0053255	0.0229291	0.00258483	0.00816981	0	0.00816981	0.003125	0	0.003125
Thymelicus sylvestris	0.0277272	0.00384534	0.0233233	0.000558497	0.00241381	0	0.00241381	0.00241381	0	0.00241381
